# Supplementary material for: Persistent biotic interactions of a Gondwanan conifer from Cretaceous Patagonia to modern Malesia
Source: Commun Biol. 2020 Nov 25;3:708. doi: 10.1038/s42003-020-01428-9 (PMC7689466; doi:10.1038/s42003-020-01428-9)
Supplement: Supplementary file 4 — Supplementary Data 1 [file 42003_2020_1428_MOESM4_ESM.xlsx]

## Sheet: Sheet1
Folivores associated with extant Agathis.
Order	Family	Genus and Species	Host	Type of Damage	Region	Citations
Coleoptera	Chrysomelidae	Eucolaspis brunnea (Fabricius), 1792	Agathis australis	Defoliation	New Zealand	Ecroyd, 1982
Coleoptera	Chrysomelidae	Eucolaspis picticomis Broun, 1893	Agathis australis	Defoliation	New Zealand	Ecroyd, 1982
Coleoptera	Chrysomelidae	Luperus vulgaris Broun	Agathis australis	Defoliation	New Zealand	Ecroyd, 1982
Coleoptera	Curculionidae	Pactola variabilis Pascoe, 1876	Agathis australis	Defoliation	New Zealand	Ecroyd, 1982
Coleoptera	Curculionidae	Scolopterus penicillatus White, 1846	Agathis australis	Defoliation	New Zealand	Ecroyd, 1982
Coleoptera	Curculionidae	Scolopterus tetracanthus White, 1846	Agathis australis	Defoliation	New Zealand	Ecroyd, 1982
Coleoptera	Curculionidae	Tychanus ferrugatus Pascoe, 1876	Agathis australis	Defoliation	New Zealand	Ecroyd, 1982
Coleoptera	Curculionidae	Arecocryptus bellus Broun, 1880	Agathis australis	Defoliation	New Zealand	Ecroyd, 1982
Coleoptera	Curculionidae	Crisius spp.	Agathis australis	Defoliation	New Zealand	Ecroyd, 1982
Coleoptera	Curculionidae	Acalles spp.	Agathis australis	Defoliation	New Zealand	Ecroyd, 1982
Coleoptera	Cerambycidae	Microlamia pygmaea Bates, 1874	Agathis australis	Mining	New Zealand	Martin, 2000
Hemiptera	Coccidae	Ceroplastes rubens Maskell, 1893	Agathis lanceolata	Piercing and sucking	New Caledonia	Cohic, 1958; Brun and Chazeau, 1986; Williams and Watson, 1990; Mille et al, 2016
Hemiptera	Diaspididae	Chrysomphalus aonidum Linnaeus, 1758	Agathis spp., A. lanceolata, A. moorei	Piercing and sucking	New Caledonia	Brun and Chazeau, 1986; Williams and Watson, 1988; Mille et al, 2016
Hemiptera	Diaspididae	Hemiberlesia rapax Comstock, 1881	Agathis sp.	Piercing and sucking		Miller and Davidson, 2005
Hemiptera	Diaspididae	Leucaspis portaeaureae Ferris, 1942	Agathis australis	Piercing and sucking	New Zealand
Hemiptera	Margarodidae	Conifericoccus agathidis Brimblecombe, 1960	Agathis robusta	Galling	Australia	Brimblecombe, 1960; Brimblecombe and Heather, 1965; Heather and Schaumberg, 1966
Hemiptera	Pseudococcidae	Nipaecoccus aurilanatus Maskell, 1890	Agathis macrophylla, Agathis ovata	Piercing and sucking	Australia	Cox, 1987; Ben-Dov, 1994
Hemiptera	Pseudococcidae	Nipaecoccus agathidis Williams, 1985	Agathis robusta	Piercing and sucking	Australia	Ben-Dov, 1994; Williams, 1985
Lepidoptera	Geometridae	Pseudocoremia dejectaria (Walker)	Agathis australis	Defoliation	New Zealand	Ecroyd, 1982
Lepidoptera	Geometridae	Pseudocoremia fenerata Felder and Rogenhofer, 1875	Agathis australis	Defoliation	New Zealand	Nuttall, 1983; Ecroyd, 1982
Lepidoptera	Geometridae	Pseudocoremia suavis Butler, 1879	Agathis australis	Defoliation	New Zealand	Ecroyd, 1982
Lepidoptera	Geometridae	Tatasoma timora Meyrick	Agathis australis	Defoliation	New Zealand	Ecroyd, 1982
Lepidoptera	Geometridae	Declana floccosa Walker, 1858	Agathis australis	Defoliation	New Zealand	Plant-synz database
Lepidoptera	Gracillariidae	Parectopa leucocyma (Meyrick, 1889)	Agathis australis	Mining	New Zealand	Wise, 1962
Lepidoptera	Tortricidae	Planotortrix excessana (Walker, 1863)	Agathis australis	Defoliation	New Zealand	Ecroyd, 1982
Lepidoptera	Tortricidae	Ctenopseustis obliquana (Walker, 1863)	Agathis australis	Defoliation	New Zealand	Ecroyd, 1982
Lepidoptera	Tortricidae	Apoctena persecta (Meyrick, 1914)	Agathis australis	Defoliation	New Zealand	Ecroyd, 1982
Phasmatodea	Phasmidae	Clitarchus hookeri (White, 1846)	Agathis australis	Defoliation	New Zealand	Plant-synz database
Thysanoptera	Thripidae	Oxythrips agathidis Morison, 1941	Agathis robusta	Piercing and sucking	Australia	Morison, 1941; Heather and Schaumberg, 1966
