# Supplementary material for: Persistent biotic interactions of a Gondwanan conifer from Cretaceous Patagonia to modern Malesia
Source: Commun Biol. 2020 Nov 25;3:708. doi: 10.1038/s42003-020-01428-9 (PMC7689466; doi:10.1038/s42003-020-01428-9)
Supplement: Supplementary file 5 — Supplementary Data 2 [file 42003_2020_1428_MOESM5_ESM.xlsx]

## Sheet: Lef
Damage types on cf. Agathis sp. from the Lefipán Formation curated at MEF.
ID	Repository	Repository #	Locality	Field or Lab#	Plant Part	DT
cf. Agathis sp.	MPEF-Pb	9835	LefL	PLL6	leaf	1
cf. Agathis sp.	MPEF-Pb	9837	upper Lefipán exact locality unknown	19	leaf	46
cf. Agathis sp.	MPEF-Pb	9828	LefW		leaf	29
cf. Agathis sp.	MPEF-Pb	9836	LefE	PL1 '06	leaf	139
cf. Agathis sp.	MPEF-Pb	9838	upper Lefipán exact locality unknown	1	leaf	12
cf. Agathis sp.	MPEF-Pb	9826	LefE	PLE MD76	leaf	88
cf. Agathis sp.	MPEF-Pb	9841	LefE	PLE MD162	leaf	101
cf. Agathis sp.	MPEF-Pb	9829	LefL	PLL 56	leaf	32
cf. Agathis sp.	MPEF-Pb	9839	LefL	PLL MD185	leaf	88
cf. Agathis sp.	MPEF-Pb	9830	upper Lefipán exact locality unknown	2	leaf	101

## Sheet: PL2
Damage types on Agathis immortalis from Palacio de los Loros 2, Salamanca Formation curated at MEF.
ID	Repository	Repository #	Locality	Field#	Plant Organ	DT	DT	DT
Agathis immortalis	MPEF-Pb	5851	PL2	n/a	cone scale	0	0	0
Agathis immortalis	MPEF-Pb	5852	PL2	n/a	cone scale	0	0	0
Agathis immortalis	MPEF-Pb	5853	PL2	n/a	cone scale	0	0	0
Agathis immortalis	MPEF-Pb	5854	PL2	n/a	cone scale	0	0	0
Agathis immortalis	MPEF-Pb	5855	PL2	n/a	cone scale	0	0	0
Agathis immortalis	MPEF-Pb	5856	PL2	n/a	cone scale	0	0	0
Agathis immortalis	MPEF-Pb	5857	PL2	n/a	cone scale	0	0	0
Agathis immortalis	MPEF-Pb	5858	PL2	n/a	cone scale	0	0	0
Agathis immortalis	MPEF-Pb	5859	PL2	n/a	cone scale	0	0	0
Agathis immortalis	MPEF-Pb	5860	PL2	n/a	cone scale	0	0	0
Agathis immortalis	MPEF-Pb	5861	PL2	n/a	cone scale	86	0	0
Agathis immortalis	MPEF-Pb	5862	PL2	n/a	cone scale	0	0	0
Agathis immortalis	MPEF-Pb	5863	PL2	n/a	cone scale	0	0	0
Agathis immortalis	MPEF-Pb	5864	PL2	n/a	cone scale	0	0	0
Agathis immortalis	MPEF-Pb	5865	PL2	n/a	cone scale	0	0	0
Agathis immortalis	MPEF-Pb	5866	PL2	n/a	leaf	0	0	0
Agathis immortalis	MPEF-Pb	5867	PL2	n/a	cone scale	0	0	0
Agathis immortalis	MPEF-Pb	5868	PL2	n/a	cone scale	0	0	0
Agathis immortalis	MPEF-Pb	5869	PL2	n/a	cone scale	0	0	0
Agathis immortalis	MPEF-Pb	5870	PL2	n/a	cone scale	0	0	0
Agathis immortalis	MPEF-Pb	5871	PL2	n/a	cone scale	0	0	0
Agathis immortalis	MPEF-Pb	5872	PL2	n/a	cone scale	0	0	0
Agathis immortalis	MPEF-Pb	5873	PL2	n/a	cone scale	0	0	0
Agathis immortalis	MPEF-Pb	5874	PL2	n/a	cone scale	0	0	0
Agathis immortalis	MPEF-Pb	5875	PL2	n/a	leaf	86	0	0
Agathis immortalis	MPEF-Pb	5876	PL2	n/a	cone scale	0	0	0
Agathis immortalis	MPEF-Pb	5877	PL2	n/a	cone scale	0	0	0
Agathis immortalis	MPEF-Pb	5878	PL2	n/a	cone scale	0	0	0
Agathis immortalis	MPEF-Pb	5942	PL2	n/a	leaf	0	0	0
Agathis immortalis	MPEF-Pb	5944	PL2	n/a	cone scale	0	0	0
Agathis immortalis	MPEF-Pb	5945	PL2	n/a	cone scale	0	0	0
Agathis immortalis	MPEF-Pb	5946	PL2	n/a	cone scale	0	0	0
Agathis immortalis	MPEF-Pb	5947	PL2	n/a	cone scale	0	0	0
Agathis immortalis	MPEF-Pb	5948	PL2	n/a	cone scale	0	0	0
Agathis immortalis	MPEF-Pb	5949	PL2	n/a	cone scale	0	0	0
Agathis immortalis	MPEF-Pb	5950	PL2	n/a	cone scale	0	0	0
Agathis immortalis	MPEF-Pb	5951	PL2	n/a	cone scale	0	0	0
Agathis immortalis	MPEF-Pb	5952	PL2	n/a	cone scale	0	0	0
Agathis immortalis	MPEF-Pb	5953	PL2	n/a	cone scale	0	0	0
Agathis immortalis	MPEF-Pb	5954	PL2	n/a	cone scale	0	0	0
Agathis immortalis	MPEF-Pb	5955	PL2	n/a	cone scale	0	0	0
Agathis immortalis	MPEF-Pb	5956	PL2	n/a	cone scale	0	0	0
Agathis immortalis	MPEF-Pb	5957	PL2	n/a	cone scale	0	0	0
Agathis immortalis	MPEF-Pb	5958	PL2	n/a	pollen cone	0	0	0
Agathis immortalis	MPEF-Pb	5959	PL2	n/a	leaf	46	0	0
Agathis immortalis	MPEF-Pb	5960	PL2	n/a	leaf	116	88	0
Agathis immortalis	MPEF-Pb	5961	PL2	n/a	leaf	0	0	0
Agathis immortalis	MPEF-Pb	5963	PL2	n/a	leaf	0	0	0
Agathis immortalis	MPEF-Pb	5964	PL2	n/a	pollen cone	0	0	0
Agathis immortalis	MPEF-Pb	5965	PL2	n/a	cone scale	0	0	0
Agathis immortalis	MPEF-Pb	5966	PL2	n/a	pollen cone	0	0	0
Agathis immortalis	MPEF-Pb	5967	PL2	n/a	pollen cone	0	0	0
Agathis immortalis	MPEF-Pb	5968	PL2	n/a	leaf	0	0	0
Agathis immortalis	MPEF-Pb	5969	PL2	n/a	leaf	116	0	0
Agathis immortalis	MPEF-Pb	5970	PL2	n/a	leaf	88	0	0
Agathis immortalis	MPEF-Pb	5971	PL2	n/a	leaf	0	0	0
Agathis immortalis	MPEF-Pb	5972	PL2	n/a	leaf	0	0	0
Agathis immortalis	MPEF-Pb	5973	PL2	n/a	leaf	0	0	0
Agathis immortalis	MPEF-Pb	5974	PL2	n/a	leaf	0	0	0
Agathis immortalis	MPEF-Pb	5975	PL2	n/a	leaf	0	0	0
Agathis immortalis	MPEF-Pb	5976	PL2	n/a	leaf	115	0	0
Agathis immortalis	MPEF-Pb	5977	PL2	n/a	leaf	115	12	0
Agathis immortalis	MPEF-Pb	5978	PL2	n/a	leaf	0	0	0
Agathis immortalis	MPEF-Pb	5979	PL2	n/a	leaf	0	0	0
Agathis immortalis	MPEF-Pb	5980	PL2	n/a	leaf	0	0	0
Agathis immortalis	MPEF-Pb	5981	PL2	n/a	leaf	0	0	0
Agathis immortalis	MPEF-Pb	5982	PL2	n/a	leafy branch(es)	0	0	0
Agathis immortalis	MPEF-Pb	5983	PL2	n/a	leaf	11	0	0
Agathis immortalis	MPEF-Pb	5984	PL2	n/a	leaf	88	0	0
Agathis immortalis	MPEF-Pb	5985	PL2	n/a	leaf	86	0	0
Agathis immortalis	MPEF-Pb	5986	PL2	n/a	leaf	0	0	0
Agathis immortalis	MPEF-Pb	5987	PL2	n/a	leaf	0	0	0
Agathis immortalis	MPEF-Pb	5988	PL2	n/a	leaf	0	0	0
Agathis immortalis	MPEF-Pb	5989	PL2	n/a	leaf	86	0	0
Agathis immortalis	MPEF-Pb	5990	PL2	n/a	leaf	0	0	0
Agathis immortalis	MPEF-Pb	5991	PL2	n/a	leaf	0	0	0
Agathis immortalis	MPEF-Pb	5992	PL2	n/a	leaf	0	0	0
Agathis immortalis	MPEF-Pb	5993	PL2	n/a	leaf	0	0	0
Agathis immortalis	MPEF-Pb	5994	PL2	n/a	leaf	0	0	0
Agathis immortalis	MPEF-Pb	5995	PL2	n/a	leaf	116	0	0
Agathis immortalis	MPEF-Pb	5996	PL2	n/a	leaf	86	0	0
Agathis immortalis	MPEF-Pb	5997	PL2	n/a	leaf	86	0	0
Agathis immortalis	MPEF-Pb	5998	PL2	n/a	leaf	0	0	0
Agathis immortalis	MPEF-Pb	5999	PL2	n/a	leaf	0	0	0
Agathis immortalis	MPEF-Pb	6000	PL2	n/a	leaf	0	0	0
Agathis immortalis	MPEF-Pb	6001	PL2	n/a	leaf	88	0	0
Agathis immortalis	MPEF-Pb	6002	PL2	n/a	leaf	0	0	0
Agathis immortalis	MPEF-Pb	6003	PL2	n/a	leaf	2	0	0
Agathis immortalis	MPEF-Pb	6004	PL2	n/a	leaf	115	0	0
Agathis immortalis	MPEF-Pb	6005	PL2	n/a	leaf	0	0	0
Agathis immortalis	MPEF-Pb	6006	PL2	n/a	leaf	0	0	0
Agathis immortalis	MPEF-Pb	6007	PL2	n/a	leaf	88	0	0
Agathis immortalis	MPEF-Pb	6008	PL2	n/a	leaf	0	0	0
Agathis immortalis	MPEF-Pb	6009	PL2	n/a	leaf	0	0	0
Agathis immortalis	MPEF-Pb	6010	PL2	n/a	leaf	1	0	0
Agathis immortalis	MPEF-Pb	6011	PL2	n/a	leaf	0	0	0
Agathis immortalis	MPEF-Pb	6012	PL2	n/a	leaf	0	0	0
Agathis immortalis	MPEF-Pb	6013	PL2	n/a	leaf	0	0	0
Agathis immortalis	MPEF-Pb	6016	PL2	n/a	leaf	0	0	0
Agathis immortalis	MPEF-Pb	6017	PL2	n/a	leaf	0	0	0
Agathis immortalis	MPEF-Pb	6018	PL2	n/a	leaf	0	0	0
Agathis immortalis	MPEF-Pb	6019	PL2	n/a	leaf	0	0	0
Agathis immortalis	MPEF-Pb	6020	PL2	n/a	leaf	86	0	0
Agathis immortalis	MPEF-Pb	6021	PL2	n/a	leaf	0	0	0
Agathis immortalis	MPEF-Pb	6022	PL2	n/a	leaf	2	0	0
Agathis immortalis	MPEF-Pb	6023	PL2	n/a	leaf	116	0	0
Agathis immortalis	MPEF-Pb	6024	PL2	n/a	leaf	0	0	0
Agathis immortalis	MPEF-Pb	6025	PL2	n/a	leaf	0	0	0
Agathis immortalis	MPEF-Pb	6026	PL2	n/a	leaf	0	0	0
Agathis immortalis	MPEF-Pb	6027	PL2	n/a	leaf	115	46	0
Agathis immortalis	MPEF-Pb	6028	PL2	n/a	leaf	0	0	0
Agathis immortalis	MPEF-Pb	6029	PL2	n/a	leaf	115	0	0
Agathis immortalis	MPEF-Pb	6030	PL2	n/a	leaf	29	0	0
Agathis immortalis	MPEF-Pb	6031	PL2	n/a	leafy branch(es)	0	0	0
Agathis immortalis	MPEF-Pb	6032	PL2	n/a	branch	0	0	0
Agathis immortalis	MPEF-Pb	6033	PL2	n/a	leaf	0	0	0
Agathis immortalis	MPEF-Pb	6034	PL2	n/a	leaf	0	0	0
Agathis immortalis	MPEF-Pb	6035	PL2	n/a	leaf	0	0	0
Agathis immortalis	MPEF-Pb	6036	PL2	n/a	leaf	0	0	0
Agathis immortalis	MPEF-Pb	6037	PL2	n/a	leaf	0	0	0
Agathis immortalis	MPEF-Pb	6038	PL2	n/a	leaf	0	0	0
Agathis immortalis	MPEF-Pb	6039	PL2	n/a	leaf	115	0	0
Agathis immortalis	MPEF-Pb	6040	PL2	n/a	leaf	0	0	0
Agathis immortalis	MPEF-Pb	6041	PL2	n/a	leaf	0	0	0
Agathis immortalis	MPEF-Pb	6042	PL2	n/a	leaf	2	0	0
Agathis immortalis	MPEF-Pb	6043	PL2	n/a	leaf	0	0	0
Agathis immortalis	MPEF-Pb	6044	PL2	n/a	leaf	115	0	0
Agathis immortalis	MPEF-Pb	6045	PL2	n/a	leaf	0	0	0
Agathis immortalis	MPEF-Pb	6046	PL2	n/a	leaf	0	0	0
Agathis immortalis	MPEF-Pb	6047	PL2	n/a	leaf	0	0	0
Agathis immortalis	MPEF-Pb	6048	PL2	n/a	leaf	0	0	0
Agathis immortalis	MPEF-Pb	6049	PL2	n/a	pollen cone	0	0	0
Agathis immortalis	MPEF-Pb	6050	PL2	n/a	leaf	0	0	0
Agathis immortalis	MPEF-Pb	6051	PL2	n/a	leaf	115	0	0
Agathis immortalis	MPEF-Pb	6052	PL2	n/a	leaf	0	0	0
Agathis immortalis	MPEF-Pb	6053	PL2	n/a	leaf	0	0	0
Agathis immortalis	MPEF-Pb	6054	PL2	n/a	leaf	0	0	0
Agathis immortalis	MPEF-Pb	6055	PL2	n/a	leaf	0	0	0
Agathis immortalis	MPEF-Pb	6056	PL2	n/a	leaf	0	0	0
Agathis immortalis	MPEF-Pb	6057	PL2	n/a	leaf	0	0	0
Agathis immortalis	MPEF-Pb	6058	PL2	n/a	leaf	0	0	0
Agathis immortalis	MPEF-Pb	6059	PL2	n/a	leaf	0	0	0
Agathis immortalis	MPEF-Pb	6060	PL2	n/a	leaf	0	0	0
Agathis immortalis	MPEF-Pb	6061	PL2	n/a	leaf	86	0	0
Agathis immortalis	MPEF-Pb	6062	PL2	n/a	leaf	115	0	0
Agathis immortalis	MPEF-Pb	6063	PL2	n/a	leaf	0	0	0
Agathis immortalis	MPEF-Pb	6064	PL2	n/a	leaf	0	0	0
Agathis immortalis	MPEF-Pb	6065	PL2	n/a	leaf	116	0	0
Agathis immortalis	MPEF-Pb	6066	PL2	n/a	leaf	0	0	0
Agathis immortalis	MPEF-Pb	6067	PL2	n/a	leaf	0	0	0
Agathis immortalis	MPEF-Pb	6068	PL2	n/a	leaf	0	0	0
Agathis immortalis	MPEF-Pb	6069	PL2	n/a	leaf	0	0	0
Agathis immortalis	MPEF-Pb	6070	PL2	n/a	leaf	0	0	0
Agathis immortalis	MPEF-Pb	6071	PL2	n/a	leaf	0	0	0
Agathis immortalis	MPEF-Pb	6072	PL2	n/a	leaf	0	0	0
Agathis immortalis	MPEF-Pb	6073	PL2	n/a	leaf	0	0	0
Agathis immortalis	MPEF-Pb	6074	PL2	n/a	leaf	0	0	0
Agathis immortalis	MPEF-Pb	6075	PL2	n/a	leaf	0	0	0
Agathis immortalis	MPEF-Pb	6076	PL2	n/a	leaf	0	0	0
Agathis immortalis	MPEF-Pb	6077	PL2	n/a	leaf	0	0	0
Agathis immortalis	MPEF-Pb	6078	PL2	n/a	leaf	0	0	0
Agathis immortalis	MPEF-Pb	6079	PL2	n/a	leaf	0	0	0
Agathis immortalis	MPEF-Pb	6081	PL2	n/a	leaf	0	0	0
Agathis immortalis	MPEF-Pb	6082	PL2	n/a	leaf	0	0	0
Agathis immortalis	MPEF-Pb	6083	PL2	n/a	leaf	0	0	0
Agathis immortalis	MPEF-Pb	6084	PL2	n/a	leaf	0	0	0
Agathis immortalis	MPEF-Pb	6085	PL2	n/a	leaf	0	0	0
Agathis immortalis	MPEF-Pb	6086	PL2	n/a	leaf	12	0	0
Agathis immortalis	MPEF-Pb	6087	PL2	n/a	leaf	0	0	0
Agathis immortalis	MPEF-Pb	6088	PL2	n/a	leaf	0	0	0
Agathis immortalis	MPEF-Pb	6089	PL2	n/a	leaf	0	0	0
Agathis immortalis	MPEF-Pb	6090	PL2	n/a	leaf	0	0	0
Agathis immortalis	MPEF-Pb	6091	PL2	n/a	leaf	12	0	0
Agathis immortalis	MPEF-Pb	6092	PL2	n/a	leaf	0	0	0
Agathis immortalis	MPEF-Pb	6093	PL2	n/a	cone scale	0	0	0
Agathis immortalis	MPEF-Pb	6094	PL2	n/a	leaf	0	0	0
Agathis immortalis	MPEF-Pb	6095	PL2	n/a	leaf	0	0	0
Agathis immortalis	MPEF-Pb	6096	PL2	n/a	leaf	86	0	0
Agathis immortalis	MPEF-Pb	6097	PL2	n/a	leaf	116	0	0
Agathis immortalis	MPEF-Pb	6098	PL2	n/a	leaf	0	0	0
Agathis immortalis	MPEF-Pb	6099	PL2	n/a	leaf	0	0	0
Agathis immortalis	MPEF-Pb	6100	PL2	n/a	leaf	0	0	0
Agathis immortalis	MPEF-Pb	6101	PL2	n/a	leaf	0	0	0
Agathis immortalis	MPEF-Pb	6102	PL2	n/a	leaf	0	0	0
Agathis immortalis	MPEF-Pb	6103	PL2	n/a	bud	0	0	0
Agathis immortalis	MPEF-Pb	6104	PL2	n/a	leaf	0	0	0
Agathis immortalis	MPEF-Pb	6105	PL2	n/a	leaf	0	0	0
Agathis immortalis	MPEF-Pb	6106	PL2	n/a	leaf	0	0	0
Agathis immortalis	MPEF-Pb	6107	PL2	n/a	leaf	0	0	0
Agathis immortalis	MPEF-Pb	6108	PL2	n/a	leaf	0	0	0
Agathis immortalis	MPEF-Pb	6109	PL2	n/a	leaf	0	0	0
Agathis immortalis	MPEF-Pb	6110	PL2	n/a	leaf	12	0	0
Agathis immortalis	MPEF-Pb	6111	PL2	n/a	leaf	0	0	0
Agathis immortalis	MPEF-Pb	6112	PL2	n/a	leaf	0	0	0
Agathis immortalis	MPEF-Pb	6113	PL2	n/a	leaf	86	0	0
Agathis immortalis	MPEF-Pb	6114	PL2	n/a	cone scale	0	0	0
Agathis immortalis	MPEF-Pb	6115	PL2	n/a	leaf	0	0	0
Agathis immortalis	MPEF-Pb	6116	PL2	n/a	leaf	12	0	0
Agathis immortalis	MPEF-Pb	6117	PL2	n/a	leaf	0	0	0
Agathis immortalis	MPEF-Pb	6118	PL2	n/a	leaf	0	0	0
Agathis immortalis	MPEF-Pb	6119	PL2	n/a	leaf	0	0	0
Agathis immortalis	MPEF-Pb	6120	PL2	n/a	leaf	0	0	0
Agathis immortalis	MPEF-Pb	s/n	PL1	325	leaf	0	0	0
Agathis immortalis	MPEF-Pb	s/n	PL1	723	leaf	0	0	0
Agathis immortalis	MPEF-Pb	s/n	PL1	808	leaf	0	0	0
Agathis immortalis	MPEF-Pb	s/n	PL1	1184	leaf	0	0	0
Agathis immortalis	MPEF-Pb	s/n	PL2	3	leaf	0	0	0
Agathis immortalis	MPEF-Pb	s/n	PL2	12	leaf	46	0	0
Agathis immortalis	MPEF-Pb	s/n	PL2	37	leaf	0	0	0
Agathis immortalis	MPEF-Pb	9768	PL2	44	leaf	12	0	0
Agathis immortalis	MPEF-Pb	s/n	PL2	61	leaf	0	0	0
Agathis immortalis	MPEF-Pb	s/n	PL2	96	leaf	0	0	0
Agathis immortalis	MPEF-Pb	s/n	PL2	130	leaf	0	0	0
Agathis immortalis	MPEF-Pb	s/n	PL2	132	leaf	0	0	0
Agathis immortalis	MPEF-Pb	9779	PL2	133	leaf	115	46	0
Agathis immortalis	MPEF-Pb	s/n	PL2	139	leaf	0	0	0
Agathis immortalis	MPEF-Pb	s/n	PL2	140	leaf	0	0	0
Agathis immortalis	MPEF-Pb	s/n	PL2	163	leaf	0	0	0
Agathis immortalis	MPEF-Pb	s/n	PL2	164	leaf	0	0	0
Agathis immortalis	MPEF-Pb	s/n	PL2	167	leaf	0	0	0
Agathis immortalis	MPEF-Pb	s/n	PL2	169	leaf	115	0	0
Agathis immortalis	MPEF-Pb	9767	PL2	170	leaf	115	0	0
Agathis immortalis	MPEF-Pb	9774	PL2	171	leaf	29	0	0
Agathis immortalis	MPEF-Pb	9773	PL2	177	leaf	115	0	0
Agathis immortalis	MPEF-Pb	s/n	PL2	180	leaf	12	0	0
Agathis immortalis	MPEF-Pb	s/n	PL2	212	leaf	0	0	0
Agathis immortalis	MPEF-Pb	s/n	PL2	213	leaf	0	0	0
Agathis immortalis	MPEF-Pb	s/n	PL2	218	leaf	0	0	0
Agathis immortalis	MPEF-Pb	s/n	PL2	244	leaf	12	0	0
Agathis immortalis	MPEF-Pb	s/n	PL2	250	leaf	0	0	0
Agathis immortalis	MPEF-Pb	s/n	PL2	257	leaf	115	0	0
Agathis immortalis	MPEF-Pb	s/n	PL2	259	leaf	0	0	0
Agathis immortalis	MPEF-Pb	s/n	PL2	262	leaf	0	0	0
Agathis immortalis	MPEF-Pb	s/n	PL2	264	leaf	0	0	0
Agathis immortalis	MPEF-Pb	s/n	PL2	272	leaf	115	0	0
Agathis immortalis	MPEF-Pb	s/n	PL2	273	leaf	115	0	0
Agathis immortalis	MPEF-Pb	s/n	PL2	277	leaf	116	0	0
Agathis immortalis	MPEF-Pb	s/n	PL2	285	leaf	115	0	0
Agathis immortalis	MPEF-Pb	s/n	PL2	289	leaf	0	0	0
Agathis immortalis	MPEF-Pb	s/n	PL2	294	leaf	0	0	0
Agathis immortalis	MPEF-Pb	s/n	PL2	296	leaf	0	0	0
Agathis immortalis	MPEF-Pb	s/n	PL2	319	leaf	46	0	0
Agathis immortalis	MPEF-Pb	s/n	PL2	329	leaf	0	0	0
Agathis immortalis	MPEF-Pb	s/n	PL2	331	leaf	86	0	0
Agathis immortalis	MPEF-Pb	s/n	PL2	335	leaf	0	0	0
Agathis immortalis	MPEF-Pb	s/n	PL2	343	leaf	115	0	0
Agathis immortalis	MPEF-Pb	s/n	PL2	347	leaf	115	0	0
Agathis immortalis	MPEF-Pb	s/n	PL2	349	leaf	12	2	116
Agathis immortalis	MPEF-Pb	s/n	PL2	363	leaf	0	0	0
Agathis immortalis	MPEF-Pb	s/n	PL2	383	leaf	0	0	0
Agathis immortalis	MPEF-Pb	s/n	PL2	393	leaf	0	0	0
Agathis immortalis	MPEF-Pb	s/n	PL2	398	leaf	0	0	0
Agathis immortalis	MPEF-Pb	s/n	PL2	402	leaf	115	0	0
Agathis immortalis	MPEF-Pb	s/n	PL2	418	leaf	0	0	0
Agathis immortalis	MPEF-Pb	s/n	PL2	419	leaf	0	0	0
Agathis immortalis	MPEF-Pb	s/n	PL2	421	leaf	0	0	0
Agathis immortalis	MPEF-Pb	s/n	PL2	446	leaf	0	0	0
Agathis immortalis	MPEF-Pb	s/n	PL2	450	leaf	86	0	0
Agathis immortalis	MPEF-Pb	s/n	PL2	457	leaf	115	12	0
Agathis immortalis	MPEF-Pb	s/n	PL2	458	leaf	0	0	0
Agathis immortalis	MPEF-Pb	s/n	PL2	480	leaf	0	0	0
Agathis immortalis	MPEF-Pb	s/n	PL2	558	leaf	0	0	0
Agathis immortalis	MPEF-Pb	s/n	PL2	559	leaf	0	0	0
Agathis immortalis	MPEF-Pb	s/n	PL2	568	leaf	0	0	0
Agathis immortalis	MPEF-Pb	s/n	PL2	592	leaf	0	0	0
Agathis immortalis	MPEF-Pb	s/n	PL2	614	leaf	0	0	0
Agathis immortalis	MPEF-Pb	s/n	PL2	635	leaf	0	0	0
Agathis immortalis	MPEF-Pb	s/n	PL2	636	leaf	0	0	0
Agathis immortalis	MPEF-Pb	9750	PL2	643	leaf	116	0	0
Agathis immortalis	MPEF-Pb	s/n	PL2	646	leaf	0	0	0
Agathis immortalis	MPEF-Pb	s/n	PL2	649	leaf	0	0	0
Agathis immortalis	MPEF-Pb	s/n	PL2	690	leaf	12	88	0
Agathis immortalis	MPEF-Pb	s/n	PL2	716	leaf	0	0	0
Agathis immortalis	MPEF-Pb	s/n	PL2	722	leaf	0	0	0
Agathis immortalis	MPEF-Pb	s/n	PL2	723	leaf	46	0	0
Agathis immortalis	MPEF-Pb	s/n	PL2	737	leaf	0	0	0
Agathis immortalis	MPEF-Pb	s/n	PL2	753	leaf	0	0	0
Agathis immortalis	MPEF-Pb	s/n	PL2	757	leaf	0	0	0
Agathis immortalis	MPEF-Pb	s/n	PL2	763	leaf	0	0	0
Agathis immortalis	MPEF-Pb	s/n	PL2	764	leaf	0	0	0
Agathis immortalis	MPEF-Pb	s/n	PL2	766	leaf	0	0	0
Agathis immortalis	MPEF-Pb	s/n	PL2	767	leaf	0	0	0
Agathis immortalis	MPEF-Pb	s/n	PL2	785	leaf	0	0	0
Agathis immortalis	MPEF-Pb	s/n	PL2	818	leaf	0	0	0
Agathis immortalis	MPEF-Pb	s/n	PL2	825	leaf	0	0	0
Agathis immortalis	MPEF-Pb	s/n	PL2	829	leaf	46	0	0
Agathis immortalis	MPEF-Pb	s/n	PL2	843	leaf	0	0	0
Agathis immortalis	MPEF-Pb	s/n	PL2	855	leaf	0	0	0
Agathis immortalis	MPEF-Pb	s/n	PL2	887	leaf	0	0	0
Agathis immortalis	MPEF-Pb	s/n	PL2	908	leaf	0	0	0
Agathis immortalis	MPEF-Pb	s/n	PL2	910	leaf	0	0	0
Agathis immortalis	MPEF-Pb	s/n	PL2	922	leaf	2	0	0
Agathis immortalis	MPEF-Pb	s/n	PL2	926	leaf	0	0	0
Agathis immortalis	MPEF-Pb	s/n	PL2	929	leaf	115	0	0
Agathis immortalis	MPEF-Pb	s/n	PL2	985	leaf	0	0	0
Agathis immortalis	MPEF-Pb	s/n	PL2	987	leaf	0	0	0
Agathis immortalis	MPEF-Pb	s/n	PL2	1011	leaf	0	0	0
Agathis immortalis	MPEF-Pb	s/n	PL2	1013	leaf	0	0	0
Agathis immortalis	MPEF-Pb	s/n	PL2	1053	leaf	0	0	0
Agathis immortalis	MPEF-Pb	s/n	PL2	1071	leaf	0	0	0
Agathis immortalis	MPEF-Pb	s/n	PL2	1124	leaf	0	0	0
Agathis immortalis	MPEF-Pb	s/n	PL2	1223	leaf	46	0	0
Agathis immortalis	MPEF-Pb	s/n	PL2	1225	leaf	86	0	0
Agathis immortalis	MPEF-Pb	s/n	PL2	1274	leaf	0	0	0
Agathis immortalis	MPEF-Pb	s/n	PL2	1350	leaf	0	0	0
Agathis immortalis	MPEF-Pb	s/n	PL2	1351	leaf	115	0	0
Agathis immortalis	MPEF-Pb	s/n	PL2	1352	leaf	115	29	0
Agathis immortalis	MPEF-Pb	9766	PL2	1368	leaf	46	0	0
Agathis immortalis	MPEF-Pb	s/n	PL2	1377	leaf	0	0	0
Agathis immortalis	MPEF-Pb	s/n	PL2	1421	leaf	0	0	0
Agathis immortalis	MPEF-Pb	s/n	PL2	1463	leaf	86	0	0
Agathis immortalis	MPEF-Pb	s/n	PL2	1513	leaf	0	0	0
Agathis immortalis	MPEF-Pb	s/n	PL2	1514	leaf	0	0	0
Agathis immortalis	MPEF-Pb	s/n	PL2	1516	leaf	0	0	0
Agathis immortalis	MPEF-Pb	s/n	PL2	1517	leaf	0	0	0
Agathis immortalis	MPEF-Pb	s/n	PL2	1519	leaf	0	0	0
Agathis immortalis	MPEF-Pb	s/n	PL2	1519	leaf	0	0	0
Agathis immortalis	MPEF-Pb	s/n	PL2	1522	leaf	116	0	0
Agathis immortalis	MPEF-Pb	s/n	PL2	1885	leaf	0	0	0

## Sheet: LH
Damage types on Agathis zamunerae from Laguna del Hunco curated at MEF.
ID	Repository	Repository #	Locality	Field specimen #	Plant part	DT	DT
Agathis zamunerae	MPEF-Pb	6325	AL01	22	leaf	88	0
Agathis zamunerae	MPEF-Pb	6302	LH02	13	leafy branch(es)	0	0
Agathis zamunerae	MPEF-Pb	6326	LH02(2009)	162	leaf	0	0
Agathis zamunerae	MPEF-Pb	6327	LH02(2009)	164	leaf	0	0
Agathis zamunerae	MPEF-Pb	6328	LH04	17	leaf	0	0
Agathis zamunerae	MPEF-Pb	6329	LH04	1011	leaf	12	0
Agathis zamunerae	MPEF-Pb	6330	LH04	1178	leaf	0	0
Agathis zamunerae	MPEF-Pb	6331	LH04'(2009)	174	leaf	0	0
Agathis zamunerae	MPEF-Pb	6303	LH06	1179(1-5)	leafy branch(es)	251	66
Agathis zamunerae	MPEF-Pb	6304	LH06	1187(1-6)	leafy branch(es)	0	0
Agathis zamunerae	MPEF-Pb	6305	LH06	IOP06	leafy branch(es)	0	0
Agathis zamunerae	MPEF-Pb	3160	LH06	15	leaf	88	0
Agathis zamunerae	MPEF-Pb	6332	LH06	43	leaf	0	0
Agathis zamunerae	MPEF-Pb	6333	LH06	63	leaf	0	0
Agathis zamunerae	MPEF-Pb	6334	LH06	164	leaf	0	0
Agathis zamunerae	MPEF-Pb	6335	LH06	197	leaf	0	0
Agathis zamunerae	MPEF-Pb	6336	LH06	240	leaf	88	0
Agathis zamunerae	MPEF-Pb	6337	LH06	249	leaf	0	0
Agathis zamunerae	MPEF-Pb	6338	LH06	264	leaf	0	0
Agathis zamunerae	MPEF-Pb	6339	LH06	273	leaf	0	0
Agathis zamunerae	MPEF-Pb	6340	LH06	281	leaf	0	0
Agathis zamunerae	MPEF-Pb	6341	LH06	286	leaf	0	0
Agathis zamunerae	MPEF-Pb	6342	LH06	335	leaf	0	0
Agathis zamunerae	MPEF-Pb	6344	LH06	1147	leaf	0	0
Agathis zamunerae	MPEF-Pb	6345	LH06	1259	leaf	0	0
Agathis zamunerae	MPEF-Pb	6346	LH06	IOP04	leaf	32	0
Agathis zamunerae	MPEF-Pb	6347	LH06	IOP09	leaf	0	0
Agathis zamunerae	MPEF-Pb	6392	LH06	1004	cone scale	0	0
Agathis zamunerae	MPEF-Pb	6393	LH06	1300	cone scale	0	0
Agathis zamunerae HOLOTYPE	MPEF-Pb	6399	LH06	1163	pollen cone	0	0
Agathis zamunerae	MPEF-Pb	6400	LH06	IOP12	pollen cone	0	0
Agathis zamunerae	MPEF-Pb	6306	LH06(2006)	1	leafy branch(es)	0	0
Agathis zamunerae	MPEF-Pb	6301	LH06(2009)	158	twig	0	0
Agathis zamunerae	MPEF-Pb	6348	LH06(2009)	150	leaf	0	0
Agathis zamunerae	MPEF-Pb	6307	LH10	1	leafy branch(es)	86	0
Agathis zamunerae	MPEF-Pb	6349	LH10	2	leaf	86	0
Agathis zamunerae	MPEF-Pb	6308	LH13	114	leafy branch(es)	0	0
Agathis zamunerae	MPEF-Pb	6309	LH13	117	leafy branch(es)	0	0
Agathis zamunerae	MPEF-Pb	6310	LH13	504	leafy branch(es)	12	0
Agathis zamunerae	MPEF-Pb	6311	LH13	1168	leafy branch(es)	12	1
Agathis zamunerae	MPEF-Pb	6312	LH13	1086-1,2	leafy branch(es)	0	0
Agathis zamunerae	MPEF-Pb	6313	LH13	1142	leafy branch(es) and pollen cone (not attached)	0	0
Agathis zamunerae	MPEF-Pb	6314	LH13	1184-1185	leafy branch(es)	0	0
Agathis zamunerae	MPEF-Pb	6315	LH13	1201-1204	leafy branch(es)		0
Agathis zamunerae	MPEF-Pb	6350	LH13	81	leaf	12	0
Agathis zamunerae	MPEF-Pb	6351	LH13	104	leaf	0	0
Agathis zamunerae	MPEF-Pb	6352	LH13	107	leaf	88	0
Agathis zamunerae	MPEF-Pb	6353	LH13	109	leaf	30	0
Agathis zamunerae	MPEF-Pb	6354	LH13	144	leaf	0	0
Agathis zamunerae	MPEF-Pb	6355	LH13	154	leaf	0	0
Agathis zamunerae	MPEF-Pb	6356	LH13	168	leaf	29	0
Agathis zamunerae	MPEF-Pb	6357	LH13	263	leaf	0	0
Agathis zamunerae	MPEF-Pb	6358	LH13	507	leaf	0	0
Agathis zamunerae	MPEF-Pb	6359	LH13	1035	leaf	0	0
Agathis zamunerae	MPEF-Pb	6360	LH13	1048	leaf	86	0
Agathis zamunerae	MPEF-Pb	6361	LH13	1052	leaf	12	8
Agathis zamunerae	MPEF-Pb	6362	LH13	1103	leaf	0	0
Agathis zamunerae	MPEF-Pb	6363	LH13	1231	leaf	86	0
Agathis zamunerae	MPEF-Pb	6364	LH13	1233	leaf	0	0
Agathis zamunerae	MPEF-Pb	6365	LH13	1296	leaf	0	0
Agathis zamunerae	MPEF-Pb	6366	LH13	1483	leaf	0	0
Agathis zamunerae	MPEF-Pb	6367	LH13	1517	leaf	88	12
Agathis zamunerae	MPEF-Pb	6394	LH13	16	cone scale	0	0
Agathis zamunerae	MPEF-Pb	6395	LH13	234	cone scale	0	0
Agathis zamunerae	MPEF-Pb	6396	LH13	1198	cone scale	0	0
Agathis zamunerae	MPEF-Pb	6398	LH13	255	cone scale with seed	0	0
Agathis zamunerae	MPEF-Pb	6401	LH13	51	pollen cone	0	0
Agathis zamunerae	MPEF-Pb	6402	LH13	84	pollen cone	0	0
Agathis zamunerae	MPEF-Pb	6403	LH13	1328	pollen cone	0	0
Agathis zamunerae	MPEF-Pb	6397	LH15	59	cone scale	0	0
Agathis zamunerae	MPEF-Pb	6404	LH15(2009)	186	pollen cone	0	0
Agathis zamunerae	MPEF-Pb	6405	LH15(2009)	189	pollen cone	0	0
Agathis zamunerae	MPEF-Pb	6316	LH22	13	leafy branch(es)	12	0
Agathis zamunerae	MPEF-Pb	6317	LH22	23	leafy branch(es)	0	0
Agathis zamunerae	MPEF-Pb	6318	LH22	105	leafy branch(es)	0	0
Agathis zamunerae	MPEF-Pb	6368	LH23	49	leaf	8	0
Agathis zamunerae	MPEF-Pb	6406	LH25	13	pollen cone	0	0
Agathis zamunerae	MPEF-Pb	6407	LH25	30	pollen cone	0	0
Agathis zamunerae	MPEF-Pb	6408	LH25	503	pollen cone	0	0
Agathis zamunerae	MPEF-Pb	6319	LH25(2009)	135	leafy branch(es)	0	0
Agathis zamunerae	MPEF-Pb	6369	LH25(2009)	116	leaf	0	0
Agathis zamunerae	MPEF-Pb	6370	LH25(2009)	118	leaf	0	0
Agathis zamunerae	MPEF-Pb	6371	LH25(2009)	131	leaf	0	0
Agathis zamunerae	MPEF-Pb	6372	LH25(2009)	137	leaf	0	0
Agathis zamunerae	MPEF-Pb	6373	LH25(2009)	139	leaf	12	0
Agathis zamunerae	MPEF-Pb	6409	LH25(2009)	147	pollen cone	0	0
Agathis zamunerae	MPEF-Pb	6422	LH25(2009)	517	leafy branch(es)	0	0
Agathis zamunerae	MPEF-Pb	6320	LH27(2009)	8	leafy branch(es)	0	0
Agathis zamunerae	MPEF-Pb	6321	LH27(2009)	33	leafy branch(es)	0	0
Agathis zamunerae	MPEF-Pb	6322	LH27(2009)	45	leafy branch(es)	0	0
Agathis zamunerae	MPEF-Pb	6323	LH27(2009)	48	leafy branch(es)	0	0
Agathis zamunerae	MPEF-Pb	6374	LH27(2009)	2	leaf	0	0
Agathis zamunerae	MPEF-Pb	6375	LH27(2009)	5	leaf	88	0
Agathis zamunerae	MPEF-Pb	6376	LH27(2009)	6	leaf	0	0
Agathis zamunerae	MPEF-Pb	6377	LH27(2009)	14	leaf	0	0
Agathis zamunerae	MPEF-Pb	6378	LH27(2009)	16	leaf	0	0
Agathis zamunerae	MPEF-Pb	6379	LH27(2009)	17	leaf	1	0
Agathis zamunerae	MPEF-Pb	6380	LH27(2009)	18	leaf	0	0
Agathis zamunerae	MPEF-Pb	6381	LH27(2009)	29.2	leaf	0	0
Agathis zamunerae	MPEF-Pb	6382	LH27(2009)	35	leaf	0	0
Agathis zamunerae	MPEF-Pb	6383	LH27(2009)	38	leaf	86	30
Agathis zamunerae	MPEF-Pb	6384	LH27(2009)	47	leaf	0	0
Agathis zamunerae	MPEF-Pb	6385	LH27(2009)	61	leaf	0	0
Agathis zamunerae	MPEF-Pb	6386	LH27(2009)	68	leaf	12	0
Agathis zamunerae	MPEF-Pb	6387	LH27(2009)	77	leaf	0	0
Agathis zamunerae	MPEF-Pb	6388	LH27(2009)	199	leaf	0	0
Agathis zamunerae	MPEF-Pb	6391	LH27(2009)	26	seed cone	0	0
Agathis zamunerae	MPEF-Pb	6410	LH27(2009)	13	pollen cone	0	0
Agathis zamunerae	MPEF-Pb	6411	LH27(2009)	20	pollen cone	0	0
Agathis zamunerae	MPEF-Pb	6412	LH27(2009)	23	pollen cone	0	0
Agathis zamunerae	MPEF-Pb	6413	LH27(2009)	37	pollen cone	0	0
Agathis zamunerae	MPEF-Pb	6414	LH27(2009)	52	pollen cone	0	0
Agathis zamunerae	MPEF-Pb	6415	LH27(2009)	80	pollen cone	0	0
Agathis zamunerae	MPEF-Pb	6416	LH27(2009)	85	pollen cone	0	0
Agathis zamunerae	MPEF-Pb	6417	LH27(2009)	89	pollen cone	0	0
Agathis zamunerae	MPEF-Pb	6420	LH27(2009)	208	leaf	0	0
Agathis zamunerae	MPEF-Pb	6421	LH27(2009)	209	leaf	0	0
Agathis zamunerae	MPEF-Pb	6423	LH27(2009)	522	leafy branch(es)	0	0
Agathis zamunerae	MPEF-Pb	6324	LHF	20	leafy branch(es)	86	0
Agathis zamunerae	MPEF-Pb	6389	LHF	45	leaf	0	0
Agathis zamunerae	MPEF-Pb	6390	LHF	1008	leaf	0	0

## Sheet: RP
Damage types on Agathis zamunerae from Río Pichileufú curated at BAR and USNM.
ID	Repository	Repository #	Locality	Field specimen #	Plant part	DT	DT
Agathis zamunerae	BAR	4748	"near RP1"	n/a	leafy branch(es)	0	0
Agathis zamunerae	USNM	40378c	RP Berry 1938	n/a	leafy branch(es)	0	0
Agathis zamunerae	USNM	40378d	RP Berry 1938	n/a	leafy branch(es)	0	0
Agathis zamunerae	USNM	40378h	RP Berry 1938	n/a	leafy branch(es)	0	0
Agathis zamunerae	USNM	545227	RP Berry 1938	n/a	leafy branch(es)	8	0
Agathis zamunerae	USNM	545230	RP Berry 1938	n/a	leafy branch(es)	0	0
Agathis zamunerae	USNM	545235	RP Berry 1938	n/a	leafy branch(es)	0	0
Agathis zamunerae	USNM	40378e	RP Berry 1938	n/a	leaf	0	0
Agathis zamunerae	USNM	40378f	RP Berry 1938	n/a	leaf	0	0
Agathis zamunerae	USNM	40378g	RP Berry 1938	n/a	leaf	0	0
Agathis zamunerae	USNM	545223	RP Berry 1938	n/a	leaf	86	0
Agathis zamunerae	USNM	545224	RP Berry 1938	n/a	leaf	86	88
Agathis zamunerae	USNM	545225	RP Berry 1938	n/a	leaf	0	0
Agathis zamunerae	USNM	545226	RP Berry 1938	n/a	leaf	88	86
Agathis zamunerae	USNM	545228	RP Berry 1938	n/a	leaf	86	0
Agathis zamunerae	USNM	545229	RP Berry 1938	n/a	leaf	17	88
Agathis zamunerae	USNM	545231	RP Berry 1938	n/a	leaf	0	0
Agathis zamunerae	USNM	545233	RP Berry 1938	n/a	leaf	0	0
Agathis zamunerae	USNM	545234	RP Berry 1938	n/a	leaf	0	0
Agathis zamunerae	USNM	545236	RP Berry 1938	n/a	leaf	0	0
Agathis zamunerae	USNM	545237	RP Berry 1938	n/a	leaf	0	0
Agathis zamunerae	USNM	545238	RP Berry 1938	n/a	leaf	0	0
Agathis zamunerae	BAR	288-20	RP unknown	n/a	leafy branch(es)	0	0
Agathis zamunerae	BAR	1214-20	RP unknown	n/a	leafy branch(es)	0	0
Agathis zamunerae	BAR	5002-20a,b	RP unknown	n/a	leafy branch(es)	12	0
Agathis zamunerae	BAR	1211-20a,b	RP unknown	n/a	leaf	0	0
Agathis zamunerae	BAR	1214-20	RP unknown	n/a	leaf	0	0
Agathis zamunerae	BAR	4749	RP3	1094	leafy branch(es)	0	0
Agathis zamunerae	BAR	4750	RP3	60	leaf	30	0
Agathis zamunerae	BAR	4751	RP3	728	cone scale	0	0
Agathis zamunerae	BAR	4752	RP3	737	cone scale	0	0
Agathis zamunerae	BAR	4753	RP3	797	cone scale	0	0
